# Supplementary material for: Exogenous melatonin alleviates post-flowering natural high-temperature stress in maize (Zea mays L.) by promoting photosynthesis and antioxidant defense responses
Source: Front Plant Sci. 2026 Apr 28;17:1810561. doi: 10.3389/fpls.2026.1810561 (PMC13160915; doi:10.3389/fpls.2026.1810561)
Supplement: Supplementary file 2 [file Table1.xlsx]

## Sheet: 2024
Date	Tmin (℃)	Tmax (℃)	Tmean (℃)
2024-06-16	23	35	29
2024-06-17	24	36	30
2024-06-18	23	38	30.5
2024-06-19	20	36	28
2024-06-20	23	35	29
2024-06-21	22	33	27.5
2024-06-22	23	34	28.5
2024-06-23	19	36	27.5
2024-06-24	19	31	25
2024-06-25	23	35	29
2024-06-26	23	36	29.5
2024-06-27	24	35	29.5
2024-06-28	25	36	30.5
2024-06-29	23	30	26.5
2024-06-30	25	36	30.5
2024-07-01	22	27	24.5
2024-07-02	18	23	20.5
2024-07-03	24	32	28
2024-07-04	22	28	25
2024-07-05	24	33	28.5
2024-07-06	23	32	27.5
2024-07-07	24	32	28
2024-07-08	23	32	27.5
2024-07-09	18	30	24
2024-07-10	20	32	26
2024-07-11	23	34	28.5
2024-07-12	23	34	28.5
2024-07-13	23	33	28
2024-07-14	23	33	28
2024-07-15	25	33	29
2024-07-16	24	31	27.5
2024-07-17	23	31	27
2024-07-18	25	36	30.5
2024-07-19	26	37	31.5
2024-07-20	25	31	28
2024-07-21	26	35	30.5
2024-07-22	26	30	28
2024-07-23	27	35	31
2024-07-24	27	36	31.5
2024-07-25	25	33	29
2024-07-26	25	30	27.5
2024-07-27	25	29	27
2024-07-28	26	28	27
2024-07-29	27	35	31
2024-07-30	29	35	32
2024-07-31	27	35	31
2024-08-01	25	33	29
2024-08-02	27	36	31.5
2024-08-03	26	36	31
2024-08-04	25	36	30.5
2024-08-05	24	31	27.5
2024-08-06	24	31	27.5
2024-08-07	25	34	29.5
2024-08-08	25	32	28.5
2024-08-09	29	33	31
2024-08-10	26	35	30.5
2024-08-11	24	33	28.5
2024-08-12	25	34	29.5
2024-08-13	24	33	28.5
2024-08-14	24	32	28
2024-08-15	23	33	28
2024-08-16	23	33	28
2024-08-17	25	34	29.5
2024-08-18	24	32	28
2024-08-19	24	29	26.5
2024-08-20	23	31	27
2024-08-21	24	32	28
2024-08-22	26	33	29.5
2024-08-23	26	35	30.5
2024-08-24	25	35	30
2024-08-25	26	33	29.5
2024-08-26	24	27	25.5
2024-08-27	21	28	24.5
2024-08-28	19	30	24.5
2024-08-29	21	31	26
2024-08-30	24	33	28.5
2024-08-31	26	33	29.5
2024-09-01	23	34	28.5
2024-09-02	18	27	22.5
2024-09-03	21	29	25
2024-09-04	25	33	29
2024-09-05	18	25	21.5
2024-09-06	16	28	22
2024-09-07	19	30	24.5
2024-09-08	22	33	27.5
2024-09-09	25	34	29.5
2024-09-10	21	31	26
2024-09-11	20	24	22
2024-09-12	22	29	25.5
2024-09-13	22	26	24
2024-09-14	17	26	21.5
2024-09-15	16	26	21
2024-09-16	19	28	23.5
2024-09-17	22	31	26.5
2024-09-18	24	30	27
2024-09-19	24	32	28
2024-09-20	17	30	23.5
2024-09-21	13	24	18.5
2024-09-22	10	24	17
2024-09-23	11	24	17.5
2024-09-24	13	28	20.5
2024-09-25	17	28	22.5
2024-09-26	17	27	22
2024-09-27	17	28	22.5
2024-09-28	16	31	23.5
2024-09-29	22	32	27
2024-09-30	12	20	16
2024-10-01	8	20	14
2024-10-02	7	19	13
2024-10-03	7	23	15
2024-10-04	12	25	18.5
2024-10-05	13	25	19
2024-10-06	13	26	19.5
2024-10-07	8	21	14.5
2024-10-08	10	23	16.5
2024-10-09	13	23	18
2024-10-10	7	23	15
2024-10-11	10	26	18

## Sheet: 2025
Date	Tmin (℃)	Tmax (℃)	Tmean (℃)
2025-06-18	23	39	31
2025-06-19	22	25	23.5
2025-06-20	18	28	23
2025-06-21	20	34	27
2025-06-22	22	36	29
2025-06-23	23	35	29
2025-06-24	25	37	31
2025-06-25	29	37	33
2025-06-26	22	31	26.5
2025-06-27	22	26	24
2025-06-28	22	34	28
2025-06-29	24	30	27
2025-06-30	26	35	30.5
2025-07-01	24	31	27.5
2025-07-02	29	35	32
2025-07-03	28	38	33
2025-07-04	29	38	33.5
2025-07-05	29	39	34
2025-07-06	28	35	31.5
2025-07-07	26	37	31.5
2025-07-08	23	36	29.5
2025-07-09	25	36	30.5
2025-07-10	26	36	31
2025-07-11	26	36	31
2025-07-12	29	38	33.5
2025-07-13	25	37	31
2025-07-14	26	35	30.5
2025-07-15	21	30	25.5
2025-07-16	22	29	25.5
2025-07-17	22	32	27
2025-07-18	23	35	29
2025-07-19	26	36	31
2025-07-20	24	35	29.5
2025-07-21	24	29	26.5
2025-07-22	24	32	28
2025-07-23	25	31	28
2025-07-24	24	35	29.5
2025-07-25	23	34	28.5
2025-07-26	24	35	29.5
2025-07-27	24	35	29.5
2025-07-28	26	35	30.5
2025-07-29	24	35	29.5
2025-07-30	24	33	28.5
2025-07-31	24	33	28.5
2025-08-01	25	33	29
2025-08-02	25	34	29.5
2025-08-03	26	36	31
2025-08-04	26	32	29
2025-08-05	25	35	30
2025-08-06	24	35	29.5
2025-08-07	24	34	29
2025-08-08	25	34	29.5
2025-08-09	23	25	24
2025-08-10	22	30	26
2025-08-11	23	33	28
2025-08-12	23	32	27.5
2025-08-13	24	32	28
2025-08-14	25	33	29
2025-08-15	25	34	29.5
2025-08-16	24	35	29.5
2025-08-17	25	31	28
2025-08-18	27	31	29
2025-08-19	28	35	31.5
2025-08-20	28	36	32
2025-08-21	27	36	31.5
2025-08-22	26	36	31
2025-08-23	25	34	29.5
2025-08-24	24	29	26.5
2025-08-25	21	27	24
2025-08-26	22	29	25.5
2025-08-27	26	31	28.5
2025-08-28	24	30	27
2025-08-29	23	32	27.5
2025-08-30	22	29	25.5
2025-08-31	18	25	21.5
2025-09-01	21	31	26
2025-09-02	21	32	26.5
2025-09-03	20	28	24
2025-09-04	21	30	25.5
2025-09-05	23	29	26
2025-09-06	19	29	24
2025-09-07	21	32	26.5
2025-09-08	19	30	24.5
2025-09-09	19	31	25
2025-09-10	19	33	26
2025-09-11	20	29	24.5
2025-09-12	20	28	24
2025-09-13	21	31	26
2025-09-14	21	33	27
2025-09-15	23	33	28
2025-09-16	19	28	23.5
2025-09-17	14	25	19.5
2025-09-18	16	25	20.5
2025-09-19	11	15	13
2025-09-20	14	25	19.5
2025-09-21	18	25	21.5
2025-09-22	17	21	19
2025-09-23	16	17	16.5
2025-09-24	12	27	19.5
2025-09-25	14	29	21.5
2025-09-26	17	28	22.5
2025-09-27	17	25	21
2025-09-28	17	23	20
2025-09-29	18	28	23
2025-09-30	18	30	24
2025-10-01	18	31	24.5
2025-10-02	18	19	18.5
2025-10-03	15	22	18.5
2025-10-04	17	24	20.5
2025-10-05	19	20	19.5
2025-10-06	15	17	16
2025-10-07	15	22	18.5
2025-10-08	16	19	17.5
2025-10-09	15	17	16
2025-10-10	14	15	14.5
2025-10-11	13	14	13.5
2025-10-12	13	14	13.5
2025-10-13	10	21	15.5
2025-10-14	10	23	16.5
2025-10-15	13	18	15.5
2025-10-16	11	18	14.5
2025-10-17	9	15	12
2025-10-18	6	14	10
2025-10-19	4	12	8
2025-10-20	3	13	8
2025-10-21	2	14	8
2025-10-22	7	15	11
2025-10-23	7	15	11
