# Supplementary material for: Exogenous melatonin alleviates post-flowering natural high-temperature stress in maize (Zea mays L.) by promoting photosynthesis and antioxidant defense responses
Source: Front Plant Sci. 2026 Apr 28;17:1810561. doi: 10.3389/fpls.2026.1810561 (PMC13160915; doi:10.3389/fpls.2026.1810561)
Supplement: Supplementary file 3 [file Table2.xlsx]

## Sheet: Sheet1
Symbol	Gene id
ZmAtpA	ncbi_118475932
ZmAtpD	ncbi_103627748
ZmAtpD	ncbi_100281924
ZmAtpI	ncbi_118474824
ZmFdx1	ncbi_101027099
ZmFdx2	ncbi_541619
ZmFdx3	ncbi_542276
ZmFdx5	ncbi_103653165
ZmFdx6	ncbi_541612
ZmFdx2	ncbi_541626
ZmFdx1	ncbi_542713
ZmFdx1	ncbi_100194249
ZmFdx2	ncbi_542558
ZmPsaB	ncbi_118474767
ZmPsaF	ncbi_103625835
ZmPsaG	ncbi_100285458
ZmPsaH	ncbi_541685
ZmPsaK	ncbi_100286020
ZmPsaL	ncbi_100383080
ZmPsaN	ncbi_103640891
ZmPsaO	ncbi_100283848
ZmPsb28	ncbi_103636309
ZmPsbA	ncbi_845199
ZmPsbD	ncbi_118475934
ZmPsbD	ncbi_118475437
ZmPsbO	ncbi_100191684
ZmPsbQ1	ncbi_103647735
