# Supplementary material for: Exogenous melatonin alleviates post-flowering natural high-temperature stress in maize (Zea mays L.) by promoting photosynthesis and antioxidant defense responses
Source: Front Plant Sci. 2026 Apr 28;17:1810561. doi: 10.3389/fpls.2026.1810561 (PMC13160915; doi:10.3389/fpls.2026.1810561)
Supplement: Supplementary file 4 [file Table3.xlsx]

## Sheet: Sheet1
Symbol	Gene id
ZmSod1	ncbi_100274012
ZmSodCC	ncbi_100282741
ZmSodCP	ncbi_541646
ZmSodA.3	ncbi_100193398
ZmSodA.4	ncbi_542764
ZmSodCC.2	ncbi_103639134
ZmSodCP	ncbi_100136885
ZmPod5	ncbi_103639086
ZmPod55	ncbi_100192482
ZmPod56	ncbi_100285877
ZmPodX1	ncbi_100280797
ZmPod2	MSTRG.41491
ZmPod73	ncbi_100285899
ZmPod12	ncbi_100192761
ZmPod42	ncbi_100101533
ZmPod17	ncbi_100282411
ZmPod5	ncbi_100273479
ZmApx6	ncbi_100193740
ZmApx6	ncbi_100383462
ZmApx8	ncbi_100283135
ZmGpx1	ncbi_100272844
ZmGpx6	ncbi_541968
ZmGpx6	ncbi_100280060
ZmGpx6	ncbi_100273297
